# Supplementary material for: Glycosyltransferase-related long non-coding RNA signature predicts the prognosis of colon adenocarcinoma
Source: Front Oncol. 2022 Sep 20;12:954226. doi: 10.3389/fonc.2022.954226 (PMC9530784; doi:10.3389/fonc.2022.954226)
Supplement: Supplementary file 2 [file DataSheet_1.zip]

Archive with 20 entries (19 files):
- Data sheet for analysis.xlsx
- R Code/
- R Code/01-Diff.txt
- R Code/02-GO.txt
- R Code/02-KEGG.txt
- R Code/03-CNV.txt
- R Code/04-uniCox.txt
- R Code/05-Lasso.txt
- R Code/06-multiCox.txt
- R Code/07-survial.txt
- R Code/08-riskPlot.txt
- R Code/09-ROC.txt
- R Code/10-Sanky.txt
- R Code/11-Boxplot.txt
- R Code/12.Forest.txt
- R Code/13-multiROC.txt
- R Code/14-Nomogram.txt
- R Code/16-multiGSEA.txt
- R Code/17-immune related gene.txt
- R Code/18-correlation analysis.txt
