# Supplementary material for: Glycosyltransferase-related long non-coding RNA signature predicts the prognosis of colon adenocarcinoma
Source: Front Oncol. 2022 Sep 20;12:954226. doi: 10.3389/fonc.2022.954226 (PMC9530784; doi:10.3389/fonc.2022.954226)
Supplement: Supplementary file 2 [file DataSheet_1.zip › R Code/01-Diff.txt]

library("limma")

setwd("D:\\GT\\COAD\\02-Diff")                
inputFile="COADGlyExp.txt"                                           
fdrFilter=0.05                                                   
logFCfilter=1                                                     
conNum=39                                                         
treatNum=398                                                     


outTab=data.frame()
grade=c(rep(1,conNum),rep(2,treatNum))
rt=read.table(inputFile,sep="\t",header=T,check.names=F)
rt=as.matrix(rt)
rownames(rt)=rt[,1]
exp=rt[,2:ncol(rt)]
dimnames=list(rownames(exp),colnames(exp))
data=matrix(as.numeric(as.matrix(exp)),nrow=nrow(exp),dimnames=dimnames)
data=avereps(data)
data=data[rowMeans(data)>0,]


for(i in row.names(data)){
  geneName=unlist(strsplit(i,"\\|",))[1]
  geneName=gsub("\\/", "_", geneName)
  rt=rbind(expression=data[i,],grade=grade)
  rt=as.matrix(t(rt))
  wilcoxTest<-wilcox.test(expression ~ grade, data=rt)
  conGeneMeans=mean(data[i,1:conNum])
  treatGeneMeans=mean(data[i,(conNum+1):ncol(data)])
  logFC=log2(treatGeneMeans)-log2(conGeneMeans)
  pvalue=wilcoxTest$p.value
  conMed=median(data[i,1:conNum])
  treatMed=median(data[i,(conNum+1):ncol(data)])
  diffMed=treatMed-conMed
	if( ((logFC>0) & (diffMed>0)) | ((logFC<0) & (diffMed<0)) ){  
		  outTab=rbind(outTab,cbind(gene=i,conMean=conGeneMeans,treatMean=treatGeneMeans,logFC=logFC,pValue=pvalue))
	 }
}
pValue=outTab[,"pValue"]
fdr=p.adjust(as.numeric(as.vector(pValue)),method="fdr")
outTab=cbind(outTab,fdr=fdr)

write.table(outTab,file="all.xls",sep="\t",row.names=F,quote=F)


outDiff=outTab[( abs(as.numeric(as.vector(outTab$logFC)))>logFCfilter & as.numeric(as.vector(outTab$fdr))<fdrFilter),]
write.table(outDiff,file="diff.xls",sep="\t",row.names=F,quote=F)


heatmap=rbind(ID=colnames(data[as.vector(outDiff[,1]),]),data[as.vector(outDiff[,1]),])
write.table(heatmap,file="diffAutophagyExp.txt",sep="\t",col.names=F,quote=F)


library(pheatmap)
hmExp=data[as.vector(outDiff[,1]),]
hmExp=log2(hmExp+0.01)
Type=c(rep("N",conNum),rep("T",treatNum))
names(Type)=colnames(data)
Type=as.data.frame(Type)
pdf(file="heatmap.pdf",height=6,width=10)
pheatmap(hmExp, 
         annotation=Type, 
         color = colorRampPalette(c("dodgerblue2", "white", "brown2"))(50),
         cluster_cols =F,
         show_colnames = F,
         show_rownames = T,
         fontsize = 12,
         fontsize_row=10,
         fontsize_col=10)
dev.off()
