# Supplementary material for: Glycosyltransferase-related long non-coding RNA signature predicts the prognosis of colon adenocarcinoma
Source: Front Oncol. 2022 Sep 20;12:954226. doi: 10.3389/fonc.2022.954226 (PMC9530784; doi:10.3389/fonc.2022.954226)
Supplement: Supplementary file 2 [file DataSheet_1.zip › R Code/02-GO.txt]

library("clusterProfiler")
library("org.Hs.eg.db")
library("enrichplot")
library("ggplot2")

pvalueFilter=0.05           
qvalueFilter=0.05           

colorSel="qvalue"
if(qvalueFilter>0.05){
	colorSel="pvalue"
}
	
setwd("D:\\GT\\COAD\\03-GOKEGG")      

bioGO=function(input=null,goResult=null,GObar=null,GObub=null){
	rt=read.table(input,sep="\t",check.names=F,header=T)       
	genes=as.vector(rt[,1])
	entrezIDs=mget(genes, org.Hs.egSYMBOL2EG, ifnotfound=NA)
	entrezIDs=as.character(entrezIDs)
	gene=entrezIDs[entrezIDs!="NA"]                               
	
	
	kk <- enrichGO(gene = gene,
	               OrgDb = org.Hs.eg.db, 
	               pvalueCutoff=pvalueFilter, 
	               qvalueCutoff=qvalueFilter,
	               ont="all",
	               readable =T)
	write.table(kk,file=goResult,sep="\t",quote=F,row.names = F)              
	
	pdf(file=GObar,width = 8,height = 8)
	barplot=barplot(kk, drop = TRUE, showCategory =10,split="ONTOLOGY", color = colorSel) + facet_grid(ONTOLOGY~., scale='free')
	print(barplot)
	dev.off()
	

bioGO(input="diff.txt",goResult="diff.GO.txt",GObar="diff.barplot.pdf",GObub="diff.bubble.pdf")
