# Supplementary material for: Glycosyltransferase-related long non-coding RNA signature predicts the prognosis of colon adenocarcinoma
Source: Front Oncol. 2022 Sep 20;12:954226. doi: 10.3389/fonc.2022.954226 (PMC9530784; doi:10.3389/fonc.2022.954226)
Supplement: Supplementary file 2 [file DataSheet_1.zip › R Code/02-KEGG.txt]

library(clusterProfiler)
library(org.Hs.eg.db)
library(enrichplot)
library(ggplot2)
library(GOplot)

#过滤
pFilter=0.05
adjPfilter=0.05

setwd("D:\\GT\\COAD\\03-GOKEGG")          
rt=read.table("KEGG.txt",sep="\t",header=T,check.names=F)      
genes=as.vector(rt[,1])                                        
entrezIDs=mget(genes, org.Hs.egSYMBOL2EG, ifnotfound=NA)         
entrezIDs=as.character(entrezIDs)
rt=cbind(rt,entrezID=entrezIDs)
rt=rt[is.na(rt[,"entrezID"])==F,]                            
gene=rt$entrezID


kk=enrichKEGG(gene = gene, organism = "hsa", pvalueCutoff =1, qvalueCutoff =1)
KEGG=as.data.frame(kk)
KEGG=KEGG[(KEGG$pvalue<pFilter & KEGG$p.adjust<adjPfilter),]
KEGG$geneID=as.character(sapply(KEGG$geneID,function(x)paste(rt$gene[match(strsplit(x,"/")[[1]],as.character(rt$entrezID))],collapse="/")))
write.table(KEGG,file="KEGG.txt",sep="\t",quote=F,row.names = F)      

kegg=data.frame(Category = "ALL",ID = KEGG$ID,Term = KEGG$Description, Genes = gsub("/", ", ", KEGG$geneID), adj_pval = KEGG$p.adjust)
#读取基因的logFC
genelist <- data.frame(ID = rt$gene, logFC = rt$logFC)
row.names(genelist)=genelist[,1]

circ <- circle_dat(kegg, genelist)
termNum = 5                                            
termNum=ifelse(nrow(kegg)<termNum,nrow(kegg),termNum)
geneNum = nrow(genelist)                              

chord <- chord_dat(circ, genelist[1:geneNum,], kegg$Term[1:termNum])
pdf(file="KEGGcircos.pdf",width = 12,height = 13)
GOChord(chord, 
        space = 0.001,           
        gene.order = 'logFC',    
        gene.space = 0.25,       
        gene.size = 4,          
        border.size = 0.1,      
        process.label = 7)      
dev.off()
