# Supplementary material for: Glycosyltransferase-related long non-coding RNA signature predicts the prognosis of colon adenocarcinoma
Source: Front Oncol. 2022 Sep 20;12:954226. doi: 10.3389/fonc.2022.954226 (PMC9530784; doi:10.3389/fonc.2022.954226)
Supplement: Supplementary file 2 [file DataSheet_1.zip › R Code/03-CNV.txt]

inputFile="cnvMatrix.txt"   
setwd("D:\\GT\\COAD\\02-Diff CNV\\CNV Freq")     
rt=read.table(inputFile, header=T, sep="\t", check.names=F, row.names=1)    
GAIN=rowSums(rt> 0)       
LOSS=rowSums(rt< 0)       
GAIN=GAIN/ncol(rt)*100     
LOSS=LOSS/ncol(rt)*100      
data=cbind(GAIN, LOSS)
data=data[order(data[,"GAIN"],decreasing = T),]

data.max = apply(data, 1, max)
pdf(file="CNVfreq.pdf", width=10, height=6)
cex=1.3
par(cex.lab=cex, cex.axis=cex, font.axis=2, las=1, xpd=T)
bar=barplot(data.max, col="grey80", border=NA,
            xlab="", ylab="CNV.frequency(%)", space=1.5,
            xaxt="n", ylim=c(0,1.2*max(data.max)))
points(bar,data[,"GAIN"], pch=20, col=2, cex=3)
points(bar,data[,"LOSS"], pch=20, col=3, cex=3)
legend("top", legend=c('GAIN','LOSS'), col=2:3, pch=20, bty="n", cex=2, ncol=2)
par(srt=45)
text(bar, par('usr')[3]-0.2, rownames(data), adj=1)
dev.off()
