# Supplementary material for: Glycosyltransferase-related long non-coding RNA signature predicts the prognosis of colon adenocarcinoma
Source: Front Oncol. 2022 Sep 20;12:954226. doi: 10.3389/fonc.2022.954226 (PMC9530784; doi:10.3389/fonc.2022.954226)
Supplement: Supplementary file 2 [file DataSheet_1.zip › R Code/04-uniCox.txt]

library(survival)
pFilter=0.05                                                                
setwd("D:\\GT\\COAD-lncRNA\\03-UniCOX")                

rt=read.table("input.txt",header=T,sep="\t",check.names=F,row.names=1)    
rt$futime=rt$futime/365                                                    

outTab=data.frame()
sigGenes=c("futime","fustat")
for(gene in colnames(rt[,3:ncol(rt)])){
	   if(sd(rt[,gene])<0.01){
	      next}
	   #KM
	   a=rt[,gene]<=median(rt[,gene])
	   diff=survdiff(Surv(futime, fustat) ~a,data = rt)
	   pValue=1-pchisq(diff$chisq,df=1)
	   fit=survfit(Surv(futime, fustat) ~ a, data = rt)
	   #unicox
	   cox=coxph(Surv(futime, fustat) ~ rt[,gene], data = rt)
	   coxSummary = summary(cox)
	   coxP=coxSummary$coefficients[,"Pr(>|z|)"]
	   if((pValue<pFilter) & (coxP<pFilter)){
	         sigGenes=c(sigGenes,gene)
	       	 outTab=rbind(outTab,
	                      cbind(gene=gene,
	                            KM=pValue,
	                            B=coxSummary$coefficients[,"coef"],
	                            SE=coxSummary$coefficients[,"se(coef)"],
	                            HR=coxSummary$conf.int[,"exp(coef)"],
	                            HR.95L=coxSummary$conf.int[,"lower .95"],
	                            HR.95H=coxSummary$conf.int[,"upper .95"],
			                    pvalue=coxP) )
	  }
}
write.table(outTab,file="uniCox.xls",sep="\t",row.names=F,quote=F)    
uniSigExp=rt[,sigGenes]
uniSigExp=cbind(id=row.names(uniSigExp),uniSigExp)
write.table(uniSigExp,file="uniSigExp.txt",sep="\t",row.names=F,quote=F)
