# Supplementary material for: Glycosyltransferase-related long non-coding RNA signature predicts the prognosis of colon adenocarcinoma
Source: Front Oncol. 2022 Sep 20;12:954226. doi: 10.3389/fonc.2022.954226 (PMC9530784; doi:10.3389/fonc.2022.954226)
Supplement: Supplementary file 2 [file DataSheet_1.zip › R Code/07-survial.txt]

setwd("D:\\GT\\COAD-lncRNA\\07-RiskModel")           
library(survival)
library("survminer")
rt=read.table("input.txt",header=T,sep="\t")
diff=survdiff(Surv(futime, fustat) ~risk,data = rt)
pValue=1-pchisq(diff$chisq,df=1)
pValue=signif(pValue,4)
pValue=format(pValue, scientific = TRUE)

fit <- survfit(Surv(futime, fustat) ~ risk, data = rt)


pdf(file="TotalRisksurvival.pdf",onefile = FALSE,
       width = 4.5,             
       height =5)           
ggsurvplot(fit, 
           data=rt,
           conf.int=TRUE,
           pval=paste0("p=",pValue),
           pval.size=4,
           risk.table=TRUE,
           legend.labs=c("High risk", "Low risk"),
           legend.title="Risk",
           xlab="Time(years)",  
           break.time.by = 2,   
           risk.table.title="",
           palette=c("brown2", "dodgerblue1"),
           risk.table.height=.25)
dev.off()
