# Supplementary material for: Glycosyltransferase-related long non-coding RNA signature predicts the prognosis of colon adenocarcinoma
Source: Front Oncol. 2022 Sep 20;12:954226. doi: 10.3389/fonc.2022.954226 (PMC9530784; doi:10.3389/fonc.2022.954226)
Supplement: Supplementary file 2 [file DataSheet_1.zip › R Code/08-riskPlot.txt]

library(pheatmap)
setwd("D:\\GT\\COAD-lncRNA\\07-RiskModel")         

bioRiskPlot=function(inputFile=null,riskScoreFile=null,survStatFile=null){
		rt=read.table(inputFile,sep="\t",header=T,row.names=1,check.names=F) 
		rt=rt[order(rt$riskScore),]    
	
		riskClass=rt[,"risk"]
		lowLength=length(riskClass[riskClass=="low"])
		highLength=length(riskClass[riskClass=="high"])
		lowMax=max(rt$riskScore[riskClass=="low"])
		line=rt[,"riskScore"]
		line[line>10]=10
		pdf(file=riskScoreFile,width = 5,height = 3.5)
		plot(line, type="p", pch=20,
		     xlab="Patients (increasing risk score)", ylab="Risk score",
		     col=c(rep("dodgerblue2",lowLength),rep("brown2",highLength)) )  
		abline(h=lowMax,v=lowLength,lty=2)
		legend("topleft", c("High risk", "low Risk"),bty="n",pch=19,col=c("brown1","dodgerblue2"),cex=1.2)  #ÕâÀïÑÕÉ«¿ÉÒÔÐÞ¸Ä
		dev.off()
		
	
		color=as.vector(rt$fustat)
		color[color==1]="brown2"  
		color[color==0]="dodgerblue2" 
		pdf(file=survStatFile,width = 5,height = 3.5)
		plot(rt$futime, pch=19,
		     xlab="Patients (increasing risk score)", ylab="Survival time (years)",
		     col=color)
		legend("topleft", c("Dead", "Alive"),bty="n",pch=19,col=c("brown2","dodgerblue2"),cex=1.2) #ÕâÀïÑÕÉ«¿ÉÒÔÐÞ¸Ä
		abline(v=lowLength,lty=2)
		dev.off()
}
bioRiskPlot(inputFile="input.txt",riskScoreFile="inputScore.pdf",survStatFile="inputsurvStat.pdf")
