# Supplementary material for: Glycosyltransferase-related long non-coding RNA signature predicts the prognosis of colon adenocarcinoma
Source: Front Oncol. 2022 Sep 20;12:954226. doi: 10.3389/fonc.2022.954226 (PMC9530784; doi:10.3389/fonc.2022.954226)
Supplement: Supplementary file 2 [file DataSheet_1.zip › R Code/09-ROC.txt]

library(survival)
library(survminer)
library(timeROC)

setwd("D:\\GT\\COAD-lncRNA\\07-RiskModel")  

bioROC=function(inputFile=null,rocFile=null){
	
	rt=read.table(inputFile,header=T,sep="\t")

	ROC_rt=timeROC(T=rt$futime,delta=rt$fustat,
	               marker=rt$riskScore,cause=1,
	               weighting='aalen',
	               times=c(1,3,5),ROC=TRUE)
	pdf(file=rocFile,width=5,height=5)
	plot(ROC_rt,time=1,col='green3',title=FALSE,lwd=2)
	plot(ROC_rt,time=3,col='dodgerblue2',add=TRUE,title=FALSE,lwd=2)
	plot(ROC_rt,time=5,col='brown2',add=TRUE,title=FALSE,lwd=2)
	legend('bottomright',
	        c(paste0('AUC at 1 years: ',sprintf("%.03f",ROC_rt$AUC[1])),
	          paste0('AUC at 3 years: ',sprintf("%.03f",ROC_rt$AUC[2])),
	          paste0('AUC at 5 years: ',sprintf("%.03f",ROC_rt$AUC[3]))),
	        col=c("green3",'dodgerblue2','brown2'),lwd=2,bty = 'n')
	dev.off()
}

bioROC(inputFile="input.txt",rocFile="input.ROC.pdf")
