# Supplementary material for: Glycosyltransferase-related long non-coding RNA signature predicts the prognosis of colon adenocarcinoma
Source: Front Oncol. 2022 Sep 20;12:954226. doi: 10.3389/fonc.2022.954226 (PMC9530784; doi:10.3389/fonc.2022.954226)
Supplement: Supplementary file 2 [file DataSheet_1.zip › R Code/10-Sanky.txt]

library(ggalluvial)
library(ggplot2)
library(dplyr)

inputFile="input.txt"         
outFile="ggalluvial.pdf"    
setwd("D:\\GT\\COAD-lncRNA\\06-Sanky")          
rt=read.table(inputFile, header = T, sep="\t", check.names=F)     
corLodes=to_lodes_form(rt, axes = 1:ncol(rt), id = "Cohort")

pdf(file=outFile,width=7,height=6)
mycol <- rep(c("#029149","#6E568C","#E0367A","#D8D155","#223D6C","#D20A13","#431A3D","#91612D","#FFD121","#088247","#11AA4D","#58CDD9","#7A142C","#5D90BA","#64495D","#7CC767"),15)
ggplot(corLodes, aes(x = x, stratum = stratum, alluvium = Cohort,fill = stratum, label = stratum)) +
  	 scale_x_discrete(expand = c(0, 0)) +  
  	 geom_flow(width = 2/10,aes.flow = "forward") + 
	 geom_stratum(alpha = .9,width = 2/10) +
	 scale_fill_manual(values = mycol) +
	 geom_text(stat = "stratum", size = 2,color="black") +
	 xlab("") + ylab("") + theme_bw() + 
	 theme(axis.line = element_blank(),axis.ticks = element_blank(),axis.text.y = element_blank()) + #ȥ????????
	 theme(panel.grid =element_blank()) + 
	 theme(panel.border = element_blank()) + 
	 ggtitle("") + guides(fill = "none")                         
dev.off()
