# Supplementary material for: Glycosyltransferase-related long non-coding RNA signature predicts the prognosis of colon adenocarcinoma
Source: Front Oncol. 2022 Sep 20;12:954226. doi: 10.3389/fonc.2022.954226 (PMC9530784; doi:10.3389/fonc.2022.954226)
Supplement: Supplementary file 2 [file DataSheet_1.zip › R Code/12.Forest.txt]

library(survival)
setwd("D:\\GT\\COAD-lncRNA\\10-UniMultiCOX\\input2")                

bioForest(coxFile="input.txt",forestFile="uniForest.pdf")

bioForest=function(coxFile=null,forestFile=null){
		rt <- read.table(coxFile,header=T,sep="\t",row.names=1,check.names=F)
		gene <- rownames(rt)
		hr <- sprintf("%.3f",rt$"HR")
		hrLow  <- sprintf("%.3f",rt$"HR.95L")
		hrHigh <- sprintf("%.3f",rt$"HR.95H")
		Hazard.ratio <- paste0(hr,"(",hrLow,"-",hrHigh,")")
		pVal <- ifelse(rt$pvalue<0.001, "<0.001", sprintf("%.3f", rt$pvalue))
		
		pdf(file=forestFile, width = 6.3,height = 4.5)
		n <- nrow(rt)
		nRow <- n+1
		ylim <- c(1,nRow)
		layout(matrix(c(1,2),nc=2),width=c(3,2.5))
		
		xlim = c(0,3)
		par(mar=c(4,2.5,2,1))
		plot(1,xlim=xlim,ylim=ylim,type="n",axes=F,xlab="",ylab="")
		text.cex=0.8
		text(0,n:1,gene,adj=0,cex=text.cex)
		text(1.5-0.5*0.2,n:1,pVal,adj=1,cex=text.cex);text(1.5-0.5*0.2,n+1,'pvalue',cex=text.cex,font=2,adj=1)
		text(3,n:1,Hazard.ratio,adj=1,cex=text.cex);text(3,n+1,'Hazard ratio',cex=text.cex,font=2,adj=1,)
		
		par(mar=c(4,1,2,1),mgp=c(2,0.5,0))
		xlim = c(0,max(as.numeric(hrLow),as.numeric(hrHigh)))
		plot(1,xlim=xlim,ylim=ylim,type="n",axes=F,ylab="",xaxs="i",xlab="Hazard ratio")
		arrows(as.numeric(hrLow),n:1,as.numeric(hrHigh),n:1,angle=90,code=3,length=0.05,col="darkblue",lwd=2.5)
		abline(v=1,col="black",lty=2,lwd=2)
		boxcolor = ifelse(as.numeric(hr) > 1, 'brown1', 'dodgerblue2') #修改成blue 
		points(as.numeric(hr), n:1, pch = 15, col = boxcolor, cex=1.3)
		axis(1)
		dev.off()
}
