# Supplementary material for: Glycosyltransferase-related long non-coding RNA signature predicts the prognosis of colon adenocarcinoma
Source: Front Oncol. 2022 Sep 20;12:954226. doi: 10.3389/fonc.2022.954226 (PMC9530784; doi:10.3389/fonc.2022.954226)
Supplement: Supplementary file 2 [file DataSheet_1.zip › R Code/13-multiROC.txt]

library(survivalROC)
setwd("D:\\GT\\COAD-lncRNA\\11-multiROC")      
rt=read.table("input.txt",header=T,sep="\t",check.names=F,row.names=1)  
rocCol=rainbow(ncol(rt)-2)
aucText=c()

pdf(file="multiROC-1 year.pdf",width=6,height=6) 
par(oma=c(0.5,1,0,1),font.lab=1.5,font.axis=1.5)
roc=survivalROC(Stime=rt$futime, status=rt$fustat, marker = rt$riskScore, predict.time =1, method="KM")  
plot(roc$FP, roc$TP, type="l", xlim=c(0,1), ylim=c(0,1),col=rocCol[1], 
  xlab="False positive rate", ylab="True positive rate",
  lwd = 2, cex.main=1.3, cex.lab=1.2, cex.axis=1.2, font=1.2)
aucText=c(aucText,paste0("risk score"," (AUC=",sprintf("%.3f",roc$AUC),")"))
abline(0,1)

j=1
for(i in colnames(rt[,3:(ncol(rt)-1)])){
	roc=survivalROC(Stime=rt$futime, status=rt$fustat, marker = rt[,i], predict.time =1, method="KM")  
	j=j+1
	aucText=c(aucText,paste0(i," (AUC=",sprintf("%.3f",roc$AUC),")"))
	lines(roc$FP, roc$TP, type="l", xlim=c(0,1), ylim=c(0,1),col=rocCol[j],lwd = 2)
}
legend("bottomright", aucText,lwd=2,bty="n",col=rocCol)
dev.off()
