# Supplementary material for: Glycosyltransferase-related long non-coding RNA signature predicts the prognosis of colon adenocarcinoma
Source: Front Oncol. 2022 Sep 20;12:954226. doi: 10.3389/fonc.2022.954226 (PMC9530784; doi:10.3389/fonc.2022.954226)
Supplement: Supplementary file 2 [file DataSheet_1.zip › R Code/14-Nomogram.txt]

library(rms)                
inputFile="input.txt"        
setwd("D:\\GT\\COAD-lncRNA\\12-Nomogram")       


rt=read.table(inputFile,header=T,sep="\t",check.names=F,row.names=1)

dd <- datadist(rt)
options(datadist="dd")
f <- cph(Surv(futime, fustat) ~ Age+Stage+Riskscore, x=T, y=T, surv=T, data=rt, time.inc=2) 
surv <- Survival(f)
nom <- nomogram(f, fun=list(function(x) surv(1, x), function(x) surv(3, x), function(x) surv(5, x)),  
    lp=F, funlabel=c("1-year survival", "3-year survival", "5-year survival"), 
    maxscale=100, 
    fun.at=c(0.99, 0.9, 0.8, 0.7, 0.5, 0.3,0.1,0.01))  

pdf(file="Nomogram.pdf",height=5,width=6.5)
plot(nom)
dev.off()

time=1   
f <- cph(Surv(futime, fustat) ~  Age+Stage+Riskscore, x=T, y=T, surv=T, data=rt, time.inc=time)
cal <- calibrate(f, cmethod="KM", method="boot", u=time, m=100, B=1000) 
pdf(file="calibration.pdf",height=5,width=4.5)
plot(cal,xlab="Nomogram-Predicted Probability of 5-Year OS",ylab="Actual 5-Year OS(proportion)",col="red",sub=F)
dev.off()
