# Supplementary material for: Glycosyltransferase-related long non-coding RNA signature predicts the prognosis of colon adenocarcinoma
Source: Front Oncol. 2022 Sep 20;12:954226. doi: 10.3389/fonc.2022.954226 (PMC9530784; doi:10.3389/fonc.2022.954226)
Supplement: Supplementary file 2 [file DataSheet_1.zip › R Code/16-multiGSEA.txt]

library(plyr)
library(ggplot2)
library(grid)
library(gridExtra)
setwd("D:\\GT\\COAD-lncRNA\\multiGSEA")      
files=grep(".tsv", dir(), value=T)        
data=lapply(files, read.delim)            
names(data)=files

dataSet=ldply(data, data.frame)
dataSet$pathway = gsub(".tsv", "", dataSet$.id)    

gseaCol=c("#58CDD9","#7A142C","#5D90BA","#431A3D","#91612D","#6E568C","#E0367A","#D8D155","#64495D","#7CC767","#223D6C","#D20A13","#FFD121","#088247","#11AA4D")
pGsea=ggplot(dataSet,aes(x=RANK.IN.GENE.LIST,y=RUNNING.ES,colour=pathway,group=pathway))+
  geom_line(size = 1.5) + scale_color_manual(values = gseaCol[1:nrow(dataSet)]) +   
  labs(x = "", y = "Enrichment Score", title = "") + scale_x_continuous(expand = c(0, 0)) + 
  scale_y_continuous(expand = c(0, 0),limits = c(min(dataSet$RUNNING.ES - 0.02), max(dataSet$RUNNING.ES + 0.02))) +   
  theme_bw() + theme(panel.grid = element_blank()) + theme(panel.border = element_blank()) + theme(axis.line = element_line(colour = "black")) + theme(axis.line.x = element_blank(),axis.ticks.x = element_blank(),axis.text.x = element_blank()) + 
  geom_hline(yintercept = 0) + 
  guides(colour = guide_legend(title = NULL)) + theme(legend.background = element_blank()) + theme(legend.key = element_blank())+theme(legend.key.size=unit(0.5,'cm'))
pGene=ggplot(dataSet,aes(RANK.IN.GENE.LIST,pathway,colour=pathway))+geom_tile()+
  scale_color_manual(values = gseaCol[1:nrow(dataSet)]) + 
  labs(x = "high risk<-------------->low risk", y = "", title = "") + 
  scale_x_discrete(expand = c(0, 0)) + scale_y_discrete(expand = c(0, 0)) +  
  theme_bw() + theme(panel.grid = element_blank()) + theme(panel.border = element_blank()) + theme(axis.line = element_line(colour = "black"))+
  theme(axis.line.y = element_blank(),axis.ticks.y = element_blank(),axis.text.y = element_blank())+ guides(color= "none")

gGsea = ggplot_gtable(ggplot_build(pGsea))
gGene = ggplot_gtable(ggplot_build(pGene))
maxWidth = grid::unit.pmax(gGsea$widths, gGene$widths)
gGsea$widths = as.list(maxWidth)
gGene$widths = as.list(maxWidth)
dev.off()

pdf(file="multipleGSEA.pdf",    
    width=9,                    
    height=5.5)               
par(mar=c(5,5,2,5))
grid.arrange(arrangeGrob(gGsea, gGene, nrow=2, heights=c(.8,.25)))
dev.off()
