# Supplementary material for: Glycosyltransferase-related long non-coding RNA signature predicts the prognosis of colon adenocarcinoma
Source: Front Oncol. 2022 Sep 20;12:954226. doi: 10.3389/fonc.2022.954226 (PMC9530784; doi:10.3389/fonc.2022.954226)
Supplement: Supplementary file 2 [file DataSheet_1.zip › R Code/18-correlation analysis.txt]

library(ggplot2)
library(ggpubr)
library(ggExtra)

inputFile="input1.txt"      
gene1="risescore"           
gene2="Neutrophil"           
setwd("D:\\GT\\COAD-lncRNA\\Cor-score and immune cell")      

rt=read.table(inputFile,sep="\t",header=T,check.names=F,row.names=1)
x=as.numeric(rt[gene1,])
y=as.numeric(rt[gene2,])

df1=as.data.frame(cbind(x,y))
corT=cor.test(x,y,method="spearman")
cor=corT$estimate
pValue=corT$p.value
p1=ggplot(df1, aes(x, y)) + 
			xlab(gene1)+ylab(gene2)+
			geom_point()+ geom_smooth(method="lm",formula = y ~ x) + theme_bw()+
			stat_cor(method = 'spearman', aes(x =x, y =y))
p2=ggMarginal(p1, type = "density", xparams = list(fill = "orange"),yparams = list(fill = "blue"))

pdf(file="Neutrophil.pdf",width=5,height=4.8)
print(p1)
dev.off()
